# Supplementary material for: Geographic patterns of seed trait variation in an invasive species: how much can close populations differ?
Source: Oecologia. 2021 Jul 3;196(3):747–61. doi: 10.1007/s00442-021-04971-2 (PMC8292299; doi:10.1007/s00442-021-04971-2)
Supplement: Supplementary file 1 — Supplementary file1 (XLSX 12 KB) Online Resource 1 Bioclimatic variables for all 9 analysed populations. https://www.worldclim.org/data/bioclim.html. [file 442_2021_4971_MOESM1_ESM.xlsx]

## Sheet: Sheet1
ZONE	POB	NAME	LON	LAT	bio1	bio2	bio3	bio4	bio5	bio6	bio7	bio8	bio9	bio10	bio11	bio12	bio13	bio14	bio15	bio16	bio17	bio18	bio19
					Annual Mean Temperature	Mean Diurnal Range (Mean of monthly (max temp - min temp))	Isothermality (BIO2/BIO7) (×100)	Temperature Seasonality (standard deviation ×100)	Max Temperature of Warmest Month	Min Temperature of Coldest Month	Temperature Annual Range (BIO5-BIO6)	Mean Temperature of Wettest Quarter	Mean Temperature of Driest Quarter	Mean Temperature of Warmest Quarter	Mean Temperature of Coldest Quarter	Annual Precipitation	Precipitation of Wettest Month	Precipitation of Driest Month	Precipitation Seasonality (Coefficient of Variation)	Precipitation of Wettest Quarter	Precipitation of Driest Quarter	Precipitation of Warmest Quarter	Precipitation of Coldest Quarter
CA	CA1	Far de s'Arenella	3.18681	42.3502	155	81	34	5234	279	46	233	164	223	224	91	585	90	21	32	203	100	122	132
CA	CA2	Punta de la Creu	3.20468	42.3469	158	82	35	5206	282	49	233	169	226	226	94	562	89	19	34	200	93	117	127
CA	CA3	Punta del Podaire	3.17772	42.3535	158	82	35	5248	282	49	233	168	227	227	94	565	89	19	33	199	94	94	128
CB	CB1	Platja de Pals	3.20435	41.9835	161	77	35	4953	276	58	218	173	205	227	101	558	90	18	36	203	95	124	119
CB	CB2	Carrer del Golf	3.19961	41.9865	161	77	35	4958	276	58	218	172	225	227	101	559	90	18	36	203	95	124	119
CB	CB3	Puig Sa Guilla (tenis)	3.19384	41.9849	160	76	34	4956	275	57	218	172	224	226	100	564	91	19	35	204	97	125	119
M	M1	Ca l'Antic	2.29852	41.4737	162	70	32	5119	278	62	216	173	229	230	100	615	90	27	31	218	119	152	127
M	M2	Can Teixidor	2.30128	41.4751	163	70	32	5126	278	62	216	174	230	231	101	614	91	26	31	220	118	151	127
M	M3	Camí del Mig	2.33712	41.4845	163	70	32	5146	279	63	216	173	230	231	100	621	92	26	31	221	118	151	130
