# Supplementary material for: Geographic patterns of seed trait variation in an invasive species: how much can close populations differ?
Source: Oecologia. 2021 Jul 3;196(3):747–61. doi: 10.1007/s00442-021-04971-2 (PMC8292299; doi:10.1007/s00442-021-04971-2)
Supplement: Supplementary file 3 — Supplementary file3 (XLSX 23 KB) Online Resource 3. Mean values per population and P-values of the Zone and Zone (Population) effects in the ANOVA for all measured traits. NS = Not significant. Data are shown as Mean ± SE, N = 5. [file 442_2021_4971_MOESM3_ESM.xlsx]

## Sheet: Hoja1
			CAP DE CREUS									COSTA BRAVA									MARESME									ANOVA
	Trait Type	Trait	CA1			CA2			CA3			CB1			CB2			CB3			M1			M2			M3			Zone	Zone (Population)
	Morphometry	Basal seed area (mm2)	0.887637	±	0.0451889	0.97141	±	0.052189	0.925392	±	0.0235869	0.893499	±	0.0465176	1.00105	±	0.0210355	1.05232	±	0.0478901	0.811909	±	0.0364471	0.814564	±	0.0325893	1.00598	±	0.0334497	0.021	0.004
	Morphometry	Basal seed perimeter (mm)	3.49624	±	0.0804689	3.63684	±	0.0984263	3.56508	±	0.051994	3.5436	±	0.094507	3.7104	±	0.0469244	3.80434	±	0.0722504	3.36076	±	0.0735565	3.32197	±	0.0616874	3.69328	±	0.0611183	0.006	0.007
	Morphometry	Major basal diagonal (mm)	1.29393	±	0.0283139	1.32767	±	0.0419036	1.29932	±	0.0301942	1.34463	±	0.0383953	1.37523	±	0.0195088	1.40698	±	0.0174037	1.26264	±	0.0288049	1.21104	±	0.0189779	1.35199	±	0.0223837	0.001	0.05
	Morphometry	Minor basal diagonal (mm)	0.871279	±	0.0285421	0.926305	±	0.0189997	0.905626	±	0.021735	0.843168	±	0.0205433	0.925211	±	0.00728869	0.950144	±	0.033726	0.815404	±	0.0186697	0.855205	±	0.0255088	0.944999	±	0.016037	NS	0.001
	Morphometry	Lateral seed area (mm2)	0.553279	±	0.037301	0.628058	±	0.0326125	0.518299	±	0.0133707	0.560479	±	0.041071	0.635351	±	0.00198266	0.736315	±	0.0736964	0.471333	±	0.0153164	0.538342	±	0.0191788	0.59347	±	0.0249032	0.003	0.008
	Morphometry	Lateral seed perimeter (mm)	3.15241	±	0.107833	3.18582	±	0.0922866	3.05842	±	0.0491374	3.18003	±	0.106004	3.26896	±	0.0108888	3.45519	±	0.129552	2.91332	±	0.0441846	2.92781	±	0.0556112	3.25112	±	0.0725469	0.002	0.03
	Morphometry	Major lateral diagonal (mm)	1.35157	±	0.0525205	1.31073	±	0.0484188	1.31414	±	0.0439513	1.38516	±	0.0447733	1.36264	±	0.00893571	1.43946	±	0.0451657	1.26143	±	0.0220994	1.20143	±	0.0281611	1.38761	±	0.0353037	0.007	NS
	Morphometry	Minor lateral diagonal (mm)	0.519366	±	0.0219025	0.604802	±	0.020832	0.504724	±	0.0252279	0.511695	±	0.0236018	0.593283	±	0.00437471	0.646401	±	0.0500637	0.475183	±	0.0100523	0.569609	±	0.00875616	0.542149	±	0.00954522	0.036	0.001
	Morphometry	Seed mass (mg)	0.02248	±	0.000572189	0.02454	±	0.000107703	0.0232	±	0.00031305	0.0216	±	0.000151658	0.02804	±	0.000307571	0.02252	±	0.000324654	0.01944	±	0.000815843	0.02518	±	0.000318434	0.0246	±	0.000363318	0.021	<0.001
	Morphometry	Dry seed mass (mg)	0.01992	±	0.000504381	0.02172	±	9.16515e-05	0.02028	±	0.000239583	0.01918	±	0.000198494	0.02482	±	0.000344093	0.02014	±	0.000295973	0.01714	±	0.000822557	0.02204	±	0.000237908	0.02126	±	0.000348712	0.002	<0.001
	Biochemistry	Gamma tocopherol (mg/gDW)	5.799	±	0.59745	5.4301	±	0.442289	6.64527	±	0.227307	7.547	±	0.302357	5.75318	±	0.467782	7.01038	±	0.406017	6.27377	±	0.293978	6.01649	±	0.281437	7.14847	±	0.134531	0.037	0.005
	Biochemistry	Alpha tocopherol (mg/gDW)	0.234998	±	0.00811913	0.317382	±	0.0161474	0.263198	±	0.0102852	0.279465	±	0.0727926	0.22041	±	0.00772773	0.278045	±	0.0169218	0.279658	±	0.0165328	0.255713	±	0.010314	0.277469	±	0.00376316	NS	NS
	Biochemistry	Total tocopherols (mg/gDW)	6.034	±	0.603427	5.74748	±	0.446207	6.90846	±	0.234784	7.82646	±	0.363116	5.97359	±	0.461591	7.28843	±	0.411604	6.55343	±	0.29639	6.2722	±	0.281686	7.42594	±	0.135692	0.045	0.006
	Biochemistry	Seed water content (%)	0.128626	±	0.00713634	0.129874	±	0.0049175	0.143927	±	0.00478453	0.126375	±	0.00628259	0.129966	±	0.00608631	0.11823	±	0.00491292	0.13542	±	0.00826216	0.142439	±	0.00637144	0.157301	±	0.00678455	0.002	NS
	Biochemistry	Imbibed seed water content (%)	0.133098	±	0.0118467	0.136924	±	0.00678055	0.146222	±	0.00909164	0.0979714	±	0.00559101	0.13662	±	0.00707677	0.159909	±	0.00737667	0.185016	±	0.0110044	0.221469	±	0.0141817	0.227928	±	0.0129324	<0.001	<0.001
	Viability	Percentage of viable embryos (%)	83.5747	±	1.96782	77.8619	±	1.41702	76.4244	±	2.12928	88.7197	±	1.28584	81.5464	±	1.98882	85.3009	±	1.11837	80.1465	±	3.19804	71.5474	±	2.41314	81.8314	±	1.59797	<0.001	<0.001
	Viability	Percentage of patchy embryos (%)	6.12834	±	0.852141	4.52129	±	0.422515	7.33365	±	1.04346	4.42768	±	0.958984	4.29527	±	1.00903	3.22548	±	1.00153	12.7324	±	2.37751	6.00848	±	1.03808	6.38082	±	1.21436	<0.001	0.001
	Viability	Percentage of weakly embryos (%)	2.98666	±	1.22406	5.62547	±	0.926129	6.86229	±	2.08573	3.12691	±	0.377733	4.35045	±	0.339899	2.75918	±	0.997074	5.13356	±	1.40692	11.1999	±	2.24758	5.84025	±	1.51952	0.005	0.028
	Viability	Percentage of patchy-weakly embryos (%)	0.765306	±	0.470385	2.26327	±	0.364087	0.350877	±	0.350877	1	±	1	1.11111	±	0.740741	0.4	±	0.4	0.810147	±	0.497165	0.392157	±	0.392157	0.754717	±	0.754717	NS	NS
	Viability	Percentage of death embryos (%)	4.70434	±	1.12878	4.84893	±	1.48492	4.81613	±	1.97712	2.3686	±	0.655304	4.69527	±	0.847993	4.69571	±	1.2519	0.792779	±	0.485833	10.4674	±	1.95788	3.95943	±	1.12153	NS	0.001
	Viability	Percentage of aborted seeds (%)	1.84066	±	0.830561	4.8791	±	0.962378	4.21264	±	1.7281	0.357143	±	0.357143	4.00153	±	1.05481	3.61871	±	1.17402	0.384615	±	0.384615	0.384615	±	0.384615	1.23333	±	0.503736	0.001	0.032
	Viability	Percentage of dying embryos (%)	9.8803	±	2.31999	12.41	±	0.882121	14.5468	±	1.90048	8.55459	±	0.934669	9.75683	±	1.04612	6.38466	±	1.18807	18.6761	±	3.37218	17.6006	±	1.95262	12.9758	±	2.33945	<0.001	NS
	Production	Fruit weight (g)	2.06932	±	0.291101	0.9514	±	0.16485	1.93836	±	0.309412	2.73866	±	0.326171	1.71034	±	0.187434	0.61266	±	0.0794154	1.9712	±	0.351907	1.30406	±	0.244204	1.48224	±	0.251039	NS	<0.001
	Production	Total seed weight per fruit (mg)	0.61512	±	0.0583461	0.102233	±	0.0372581	0.57085	±	0.0989951	1.0678	±	0.143262	0.4182	±	0.0615399	0.02672	±	0.0199899	0.70866	±	0.159537	0.3611	±	0.0669785	0.46296	±	0.132018	NS	<0.001
	Production	Total seed number per fruit	1371.19	±	132.81	208.334	±	76.4438	1224.46	±	199.842	2478.45	±	345.324	746.728	±	113.604	57.7595	±	42.8004	1851.21	±	445.774	718.616	±	133.554	945.608	±	274.275	NS	<0.001
	Persistence	Resistance to deterioration (hours)	31.066	±	0.988219	43.924	±	0.734565	46.15	±	3.64839	45.672	±	1.23754	41.956	±	2.37694	39.272	±	3.42993	45.898	±	0.955167	8.08	±	1.37163	31.68	±	3.61984	<0.001	<0.001
	Persistence	Medium longevity (hours)	52.392	±	0.374371	48.802	±	0.759864	47.97	±	7.26492	57.29	±	1.26112	58.32	±	1.35698	52.276	±	1.18176	51.952	±	0.811828	29.744	±	1.82462	48.646	±	0.937415	<0.001	<0.001
	Persistence	Lethal ageing time (hours)	70.422	±	2.78052	63.096	±	5.919	77.22	±	31.6323	92.88	±	1.98981	91.282	±	7.853	66.034	±	4.30466	73.446	±	2.19441	75.112	±	5.81146	76.348	±	7.11097	NS	NS
	Persistence	Dormancy percentage (%)	56.0778	±	1.66189	35.0619	±	2.10638	28.4489	±	2.93998	33.6421	±	4.34738	55.1464	±	3.29366	14.9009	±	4.61062	4.43956	±	2.30783	49.6489	±	2.37245	46.2233	±	2.873	0.035	<0.001
	Germination	Total germination percentage (%)	27.4969	±	2.86873	42.8	±	1.62481	47.9755	±	2.20475	55.0776	±	4.53309	26.4	±	2.31517	70.8	±	4.31741	79.9	±	2.28254	21.8985	±	4.09077	35.6082	±	1.89506	<0.001	<0.001
	Germination	Mean germination time (days)	35.7468	±	2.91769	34.1382	±	2.85536	31.142	±	1.85836	39.0794	±	0.881867	32.3246	±	2.24806	14.1473	±	0.646733	42.6969	±	1.47194	42.221	±	4.12286	37.6194	±	2.54572	<0.001	<0.001
	Germination	Mean germination rate(seeds/day)	0.0287244	±	0.00230606	0.0301866	±	0.00267796	0.0325648	±	0.00191002	0.025644	±	0.000610107	0.0316092	±	0.00243186	0.0713348	±	0.00356485	0.0235318	±	0.000804927	0.0247013	±	0.00261703	0.027108	±	0.00194812	<0.001	<0.001
	Germination	Germination speed percentage (%)	2.87244	±	0.230606	3.01866	±	0.267796	3.25648	±	0.191002	2.5644	±	0.0610107	3.16092	±	0.243186	7.13348	±	0.356485	2.35318	±	0.0804927	2.47013	±	0.261703	2.7108	±	0.194812	<0.001	<0.001
	Germination	Uncertainty index (bits)	2.69911	±	0.185493	3.23597	±	0.1643	3.09423	±	0.0804834	2.77194	±	0.0603423	2.82061	±	0.115127	2.6466	±	0.114957	3.26791	±	0.115001	2.22192	±	0.226777	2.87195	±	0.10602	NS	<0.001
	Germination	Synchronization index (SYN)	0.105477	±	0.0180153	0.0773643	±	0.0151243	0.102605	±	0.00942386	0.151058	±	0.0128601	0.0838694	±	0.0112209	0.173813	±	0.0210856	0.101666	±	0.0125597	0.145395	±	0.0177631	0.107072	±	0.0115734	0.007	0.002
	Germination	Germination variance	735.168	±	128.936	642.009	±	109.619	519.469	±	61.8325	795.043	±	37.068	596.943	±	85.368	99.2723	±	9.4833	977.773	±	75.6037	1137.97	±	226.201	785.743	±	108.066	<0.001	<0.001
	Germination	Germination standard deviation	26.6934	±	2.3787	24.9394	±	2.23793	22.6309	±	1.35178	28.1643	±	0.673864	24.1455	±	1.8668	9.91412	±	0.495594	31.1768	±	1.20198	32.9476	±	3.62012	27.7449	±	1.99771	<0.001	<0.001
	Germination	Coefficient of variation (%)	74.4879	±	0.60582	72.9073	±	0.663846	72.6663	±	0.212061	72.0616	±	0.227788	74.5162	±	0.962313	70.0245	±	0.506004	72.9809	±	0.419223	77.6007	±	1.61768	73.6594	±	0.345624	0.001	<0.001
	Germination	Time required for 50% germination (days)	31.9917	±	2.77039	28.275	±	2.86912	23.6	±	2.75409	38.1808	±	1.48774	27.5833	±	3.19744	10.6884	±	0.373174	40.4945	±	1.4331	37.875	±	6.77172	36.6635	±	3.37436	<0.001	<0.001
